# Supplementary material for: Geographical Expansion of Avian Metapneumovirus Subtype B: First Detection and Molecular Characterization of Avian Metapneumovirus Subtype B in US Poultry
Source: Viruses. 2024 Mar 26;16(4):508. doi: 10.3390/v16040508 (PMC11054003; doi:10.3390/v16040508)
Supplement: Supplementary file 1 [file viruses-16-00508-s001.zip]

Archive with 4 entries (4 files):
- Supplementary_File S2.xlsx
- Supplementary_File S3.xlsx
- Supplementary_File_S1.xlsx
- Untitled Canvas 2024-02-23 01.13.22.boxcanvas
