# Supplementary material for: Geographical Expansion of Avian Metapneumovirus Subtype B: First Detection and Molecular Characterization of Avian Metapneumovirus Subtype B in US Poultry
Source: Viruses. 2024 Mar 26;16(4):508. doi: 10.3390/v16040508 (PMC11054003; doi:10.3390/v16040508)
Supplement: Supplementary file 1 [file viruses-16-00508-s001.zip › Supplementary_File S2.xlsx]

## Sheet: Sheet1
VCO3/60616						ADRDL-1		ADRDL-2		ADRDL-3		ADRDL-4		ADRDL-5		ADRDL-6
Gene	Start	End	POSITION	REF	amino_acid	ALT	AA	ALT	AA	ALT	AA	ALT	AA	ALT	AA	ALT	AA
N	42	1237	476	G	Ala (A)			T	Ser (S)
N			593	G	Ala (A)			A	Thr (T)
N			788	T	Phe (F)											C	Leu (L)
N			1123	A	Lys (K)											T	Asn (N)
P	1241	2104	1552	A	Ile (I)	G	Val (V)	G	Val (V)	G	Val (V)	G	Val (V)	G	Val (V)	G	Val (V)
P			1772	G	Gly (G)											A	Glu (E)
P			1877	T	Met (M)									A	Lys (K)
M	2106	2929	2568	T	Ile (I)											G	Ser (S)
F	2933	4573	3391	T	Phe (F)	C	Ser (S)	C	Ser (S)	C	Ser (S)	C	Ser (S)	C	Ser (S)	C	Ser (S)
F			4461	G	Val (V)	A	Ile (I)	A	Ile (I)	A	Ile (I)	A	Ile (I)	A	Ile (I)	A	Ile (I)
F			4509	T	Ser (S)	C	Pro (P)	C	Pro (P)	C	Pro (P)	C	Pro (P)	C	Pro (P)	C	Pro (P)
M2	4576	5338	5150	G	Arg (R)	A	Lys (K)	A	Lys (K)	A	Lys (K)	A	Lys (K)	A	Lys (K)	A	Lys (K)
M2			5162	T	Leu (L)	C	Ser (S)	C	Ser (S)	C	Ser (S)	C	Ser (S)	C	Ser (S)	C	Ser (S)
M2			5207	A	Asn (N)	G	Ser (S)	G	Ser (S)	G	Ser (S)	G	Ser (S)	G	Ser (S)	G	Ser (S)
SH	5367	5988	5442	A	Gln (Q)	G	Arg (R)	G	Arg (R)	G	Arg (R)	G	Arg (R)	G	Arg (R)	G	Arg (R)
SH			5511	T	Phe (F)											C	Ser (S)
SH			5612	C	Pro (P)	T	Ser (S)	T	Ser (S)	T	Ser (S)	T	Ser (S)	T	Ser (S)	T	Ser (S)
SH			5643	T	Leu (L)	C	Pro (P)	C	Pro (P)	C	Pro (P)	C	Pro (P)	C	Pro (P)	C	Pro (P)
SH			5751	T	Ile (I)	A	Lys (K)	A	Lys (K)	A	Lys (K)	A	Lys (K)	A	Lys (K)	A	Lys (K)
SH			5810	G	Val (V)	A	Ile (I)	A	Ile (I)	A	Ile (I)	A	Ile (I)	A	Ile (I)	A	Ile (I)
G	5998	7260	6033	T	Ile (I)	C	Thr (T)	C	Thr (T)	C	Thr (T)	C	Thr (T)	C	Thr (T)	C	Thr (T)
G			6093	A	Lys (K)	G	Arg (R)	G	Arg (R)	G	Arg (R)	G	Arg (R)	G	Arg (R)	G	Arg (R)
G			6189	G	Arg (R)			A	Gln (Q)
G			6257	T	Ser (S)	C	Pro (P)	C	Pro (P)	C	Pro (P)	C	Pro (P)	C	Pro (P)	C	Pro (P)
G			6267	G	Gly (G)	A	Asp (D)	A	Asp (D)	A	Asp (D)	A	Asp (D)	A	Asp (D)	A	Asp (D)
G			6369	G	Arg (R)	A	His (H)	A	His (H)	A	His (H)	A	His (H)	A	His (H)	A	His (H)
G			6462	A	Asp (D)	G	Gly (G)	G	Gly (G)	G	Gly (G)	G	Gly (G)	G	Gly (G)	G	Gly (G)
G			6483	C	Thr (T)											T	Ile (I)
G			6504	G	Ser (S)			A	Asn (N)
G			6527	A	Lys (K)	G	Glu (E)	G	Glu (E)	G	Glu (E)	G	Glu (E)	G	Glu (E)	G	Glu (E)
G			6551	T	Ser (S)	C	Pro (P)	C	Pro (P)	C	Pro (P)	C	Pro (P)	C	Pro (P)	C	Pro (P)
G			6617	C	Pro (P)	T	Ser (S)	T	Ser (S)	T	Ser (S)	T	Ser (S)	T	Ser (S)	T	Ser (S)
G			6645	G	Gly (G)	A	Glu (E)	A	Glu (E)	A	Glu (E)	A	Glu (E)	A	Glu (E)	A	Glu (E)
G			6661	G	Lys (K)	T	Asn (N)	T	Asn (N)	T	Asn (N)	T	Asn (N)	T	Asn (N)	T	Asn (N)
G			6674	A	Ser (S)	G	Gly (G)	G	Gly (G)	G	Gly (G)	G	Gly (G)	G	Gly (G)	G	Gly (G)
G			6743	C	Gln (Q)	A	Lys (K)	A	Lys (K)	A	Lys (K)	A	Lys (K)	A	Lys (K)	A	Lys (K)
G			6752	C	Pro (P)	T	Ser (S)	T	Ser (S)	T	Ser (S)	T	Ser (S)	T	Ser (S)	T	Ser (S)
G			6758	G	Gly (G)	A	Ser (S)	A	Ser (S)	A	Ser (S)	A	Ser (S)	A	Ser (S)	A	Ser (S)
G			6781	C	Ser (S)	A	Arg (R)	A	Arg (R)	A	Arg (R)	A	Arg (R)	A	Arg (R)	A	Arg (R)
G			6789	G	Ser (S)	A	Asn (N)	A	Asn (N)	A	Asn (N)	A	Asn (N)	A	Asn (N)	A	Asn (N)
G			6839	C	Arg (R)	T	Cys (C)
G			6855	C	Pro (P)							T	Leu (L)
G			6957	T	Val (V)	C	Ala (A)
G			6974	A	Ser (S)	G	Gly (G)	G	Gly (G)	G	Gly (G)	G	Gly (G)	G	Gly (G)	G	Gly (G)
G			6978	C	Thr (T)	T	Ile (I)	T	Ile (I)	T	Ile (I)	T	Ile (I)	T	Ile (I)
G			7049	G	Asp (D)	A	Asn (N)	A	Asn (N)	A	Asn (N)	A	Asn (N)	A	Asn (N)	A	Asn (N)
G			7059	A	Gln (Q)	C	Pro (P)	C	Pro (P)	C	Pro (P)	C	Pro (P)	C	Pro (P)	C	Pro (P)
G			7145	C	His (H)	T	Tyr (Y)	T	Tyr (Y)	T	Tyr (Y)	T	Tyr (Y)	T	Tyr (Y)	T	Tyr (Y)
L	7349	13461	7542	G	Gly (G)	A	Ser (S)	A	Ser (S)	A	Ser (S)	A	Ser (S)	A	Ser (S)	A	Ser (S)
L			7554	A	Ser (S)	G	Gly (G)	G	Gly (G)	G	Gly (G)	G	Gly (G)	G	Gly (G)	G	Gly (G)
L			7827	G	Val (V)	A	Ile (I)	A	Ile (I)	A	Ile (I)	A	Ile (I)	A	Ile (I)	A	Ile (I)
L			8286	A	Ile (I)	G	Val (V)	G	Val (V)	G	Val (V)	G	Val (V)	G	Val (V)	G	Val (V)
L			8292	T	Tyr (Y)	C	His (H)	C	His (H)	C	His (H)	C	His (H)	C	His (H)	C	His (H)
L			8328	C	His (H)					A	Asn (N)
L			8634	G	Gly (G)	A	Ser (S)	A	Ser (S)	A	Ser (S)	A	Ser (S)	A	Ser (S)	A	Ser (S)
L			9817	G	Arg (R)	A	Lys (K)	A	Lys (K)	A	Lys (K)	A	Lys (K)	A	Lys (K)	A	Lys (K)
L			10041	C	Gln (Q)	A	Lys (K)	A	Lys (K)	A	Lys (K)	A	Lys (K)	A	Lys (K)	A	Lys (K)
L			10275	A	Asn (N)											G	Asp (D)
L			10672	A	Glu (E)											G	Gly (G)
L			11361	G	Val (V)											A	Met (M)
L			11760	A	Ser (S)	G	Gly (G)	G	Gly (G)	G	Gly (G)	G	Gly (G)	G	Gly (G)	G	Gly (G)
L			11781	G	Asp (D)	A	Asn (N)	A	Asn (N)	A	Asn (N)	A	Asn (N)	A	Asn (N)	A	Asn (N)
L			12306	C	His (H)	T	Tyr (Y)	T	Tyr (Y)	T	Tyr (Y)	T	Tyr (Y)	T	Tyr (Y)	T	Tyr (Y)
L			12711	G	Asp (D)	A	Asn (N)	A	Asn (N)	A	Asn (N)	A	Asn (N)	A	Asn (N)	A	Asn (N)
L			12717	G	Val (V)							A	Ile (I)
L			13248	A	Asn (N)							G	Asp (D)
L			13338	G	Val (V)	A	Met (M)
