# Supplementary material for: Geographical Expansion of Avian Metapneumovirus Subtype B: First Detection and Molecular Characterization of Avian Metapneumovirus Subtype B in US Poultry
Source: Viruses. 2024 Mar 26;16(4):508. doi: 10.3390/v16040508 (PMC11054003; doi:10.3390/v16040508)
Supplement: Supplementary file 1 [file viruses-16-00508-s001.zip › Supplementary_File S3.xlsx]

## Sheet: Sheet1
BR/1890/E1/19 (PL21						ADRDL-1		ADRDL-2		ADRDL-3		ADRDL-4		ADRDL-5		ADRDL-6
Gene	Start	End	POSITION	REF	amino_acid	ALT	AA	ALT	AA	ALT	AA	ALT	AA	ALT	AA	ALT	AA
N	27	1217	463	G	Ala (A)			T	Ser (S)
N			580	G	Ala (A)			A	Thr (T)
N			775	T	Phe (F)											C	Leu (L)
N			1110	A	Lys (K)											T	Asn (N)
N			1207	G	Glu (E)	A	Lys (K)	A	Lys (K)	A	Lys (K)	A	Lys (K)	A	Glu (E)	A	Lys (K)
P	1241	2080	1539	A	Ile (I)	G	Val (V)	G	Val (V)	G	Val (V)	G	Val (V)	G	Ile (I)	G	Val (V)
P			1564	G	Arg (R)	A	Lys (K)	A	Lys (K)	A	Lys (K)	A	Lys (K)	A	Arg (R)	A	Lys (K)
P			1759	G	Gly (G)											A	Glu (E)
P			1864	T	Lys (K)									A	Met (M)
M	2106	2870	2401	C	His (H)	T	Tyr (Y)	T	Tyr (Y)	T	Tyr (Y)	T	Tyr (Y)	T	His (H)	T	Tyr (Y)
M			2555	T	Ile (I)											G	Ser (S)
M			2641	T	Ser (S)	G	Ala (A)	G	Ala (A)	G	Ala (A)	G	Ala (A)	G	Ser (S)	G	Ala (A)
F	2932	4548	3197	T	Phe (F)	A	Ile (I)	A	Ile (I)	A	Ile (I)	A	Ile (I)	A	Phe (F)	A	Ile (I)
F			4137	T	Leu (L)	A	Gln (Q)	A	Gln (Q)	A	Gln (Q)	A	Gln (Q)	A	Leu (L)	A	Gln (Q)
F			4448	G	Val (V)	A	Ile (I)	A	Ile (I)	A	Ile (I)	A	Ile (I)	A	Val (V)	A	Ile (I)
F			4496	T	Ser (S)	C	Pro (P)	C	Pro (P)	C	Pro (P)	C	Pro (P)	C	Ser (S)	C	Pro (P)
M2	4576	5314	5089	G	Gly (G)	A	Glu (E)	A	Glu (E)	A	Glu (E)	A	Glu (E)	A	Gly (G)	A	Glu (E)
M2			5137	G	Arg (R)	A	Lys (K)	A	Lys (K)	A	Lys (K)	A	Lys (K)	A	Arg (R)	A	Lys (K)
M2			5149	T	Leu (L)	C	Ser (S)	C	Ser (S)	C	Ser (S)	C	Ser (S)	C	Leu (L)	C	Ser (S)
M2			5194	A	Asn (N)	G	Ser (S)	G	Ser (S)	G	Ser (S)	G	Ser (S)	G	Asn (N)	G	Ser (S)
SH	5352	5765	5429	A	Gln (Q)	G	Arg (R)	G	Arg (R)	G	Arg (R)	G	Arg (R)	G	Gln (Q)	G	Arg (R)
SH			5498	T	Phe (F)											C	Ser (S)
SH			5599	C	Pro (P)	T	Ser (S)	T	Ser (S)	T	Ser (S)	T	Ser (S)	T	Pro (P)	T	Ser (S)
SH			5630	T	Leu (L)	C	Pro (P)	C	Pro (P)	C	Pro (P)	C	Pro (P)	C	Leu (L)	C	Pro (P)
SH			5738	T	Ile (I)	A	Lys (K)	A	Lys (K)	A	Lys (K)	A	Lys (K)	A	Ile (I)	A	Lys (K)
G	6000	7244	6020	T	Ile (I)	C	Thr (T)	C	Thr (T)	C	Thr (T)	C	Thr (T)	C	Ile (I)	C	Thr (T)
G			6080	A	Lys (K)	G	Arg (R)	G	Arg (R)	G	Arg (R)	G	Arg (R)	G	Lys (K)	G	Arg (R)
G			6091	A	Arg (R)	G	Gly (G)	G	Gly (G)	G	Gly (G)	G	Gly (G)	G	Arg (R)	G	Gly (G)
G			6176	G	Arg (R)			A	Gln (Q)
G			6244	T	Ser (S)	C	Pro (P)	C	Pro (P)	C	Pro (P)	C	Pro (P)	C	Ser (S)	C	Pro (P)
G			6254	G	Gly (G)	A	Asp (D)	A	Asp (D)	A	Asp (D)	A	Asp (D)	A	Gly (G)	A	Asp (D)
G			6356	G	Arg (R)	A	His (H)	A	His (H)	A	His (H)	A	His (H)	A	Arg (R)	A	His (H)
G			6449	A	Asp (D)	G	Gly (G)	G	Gly (G)	G	Gly (G)	G	Gly (G)	G	Asp (D)	G	Gly (G)
G			6470	C	Thr (T)											T	Ile (I)
G			6491	G	Ser (S)			A	Asn (N)
G			6514	A	Lys (K)	G	Glu (E)	G	Glu (E)	G	Glu (E)	G	Glu (E)	G	Lys (K)	G	Glu (E)
G			6538	T	Ser (S)	C	Pro (P)	C	Pro (P)	C	Pro (P)	C	Pro (P)	C	Ser (S)	C	Pro (P)
G			6580	A	Asn (N)	G	Asp (D)	G	Asp (D)	G	Asp (D)	G	Asp (D)	G	Asn (N)	G	Asp (D)
G			6604	C	Pro (P)	T	Ser (S)	T	Ser (S)	T	Ser (S)	T	Ser (S)	T	Pro (P)	T	Ser (S)
G			6632	G	Gly (G)	A	Glu (E)	A	Glu (E)	A	Glu (E)	A	Glu (E)	A	Gly (G)	A	Glu (E)
G			6648	G	Lys (K)	T	Asn (N)	T	Asn (N)	T	Asn (N)	T	Asn (N)	T	Lys (K)	T	Asn (N)
G			6661	A	Ser (S)	G	Gly (G)	G	Gly (G)	G	Gly (G)	G	Gly (G)	G	Ser (S)	G	Gly (G)
G			6730	C	Gln (Q)	A	Lys (K)	A	Lys (K)	A	Lys (K)	A	Lys (K)	A	Gln (Q)	A	Lys (K)
G			6739	C	Pro (P)	T	Ser (S)	T	Ser (S)	T	Ser (S)	T	Ser (S)	T	Pro (P)	T	Ser (S)
G			6745	G	Gly (G)	A	Ser (S)	A	Ser (S)	A	Ser (S)	A	Ser (S)	A	Gly (G)	A	Ser (S)
G			6768	C	Ser (S)	A	Arg (R)	A	Arg (R)	A	Arg (R)	A	Arg (R)	A	Ser (S)	A	Arg (R)
G			6776	G	Ser (S)	A	Asn (N)	A	Asn (N)	A	Asn (N)	A	Asn (N)	A	Ser (S)	A	Asn (N)
G			6826	C	Arg (R)	T	Cys (C)
G			6842	C	Pro (P)							T	Leu (L)
G			6944	T	Val (V)	C	Ala (A)
G			6961	A	Ser (S)	G	Gly (G)	G	Gly (G)	G	Gly (G)	G	Gly (G)	G	Ser (S)	G	Gly (G)
G			6965	C	Thr (T)	T	Ile (I)	T	Ile (I)	T	Ile (I)	T	Ile (I)	T	Thr (T)
G			7036	G	Asp (D)	A	Asn (N)	A	Asn (N)	A	Asn (N)	A	Asn (N)	A	Asp (D)	A	Asn (N)
G			7046	A	Gln (Q)	C	Pro (P)	C	Pro (P)	C	Pro (P)	C	Pro (P)	C	Gln (Q)	C	Pro (P)
G			7132	C	His (H)	T	Tyr (Y)	T	Tyr (Y)	T	Tyr (Y)	T	Tyr (Y)	T	His (H)	T	Tyr (Y)
L	7255	13359	7529	G	Gly (G)	A	Ser (S)	A	Ser (S)	A	Ser (S)	A	Ser (S)	A	Gly (G)	A	Ser (S)
L			7541	A	Ser (S)	G	Gly (G)	G	Gly (G)	G	Gly (G)	G	Gly (G)	G	Ser (S)	G	Gly (G)
L			7814	G	Val (V)	A	Ile (I)	A	Ile (I)	A	Ile (I)	A	Ile (I)	A	Val (V)	A	Ile (I)
L			8273	A	Ile (I)	G	Val (V)	G	Val (V)	G	Val (V)	G	Val (V)	G	Ile (I)	G	Val (V)
L			8279	T	Tyr (Y)	C	His (H)	C	His (H)	C	His (H)	C	His (H)	C	Tyr (Y)	C	His (H)
L			8315	C	His (H)					A	Asn (N)
L			8621	G	Gly (G)	A	Ser (S)	A	Ser (S)	A	Ser (S)	A	Ser (S)	A	Gly (G)	A	Ser (S)
L			9558	A	Gln (Q)	T	Leu (L)	T	Leu (L)	T	Leu (L)	T	Leu (L)	T	Gln (Q)	T	Leu (L)
L			10028	C	Gln (Q)	A	Lys (K)	A	Lys (K)	A	Lys (K)	A	Lys (K)	A	Gln (Q)	A	Lys (K)
L			10262	A	Asn (N)											G	Asp (D)
L			10659	A	Glu (E)											G	Gly (G)
L			11348	G	Val (V)											A	Met (M)
L			11747	A	Ser (S)	G	Gly (G)	G	Gly (G)	G	Gly (G)	G	Gly (G)	G	Ser (S)	G	Gly (G)
L			11768	G	Asp (D)	A	Asn (N)	A	Asn (N)	A	Asn (N)	A	Asn (N)	A	Asp (D)	A	Asn (N)
L			12293	C	His (H)	T	Tyr (Y)	T	Tyr (Y)	T	Tyr (Y)	T	Tyr (Y)	T	His (H)	T	Tyr (Y)
L			12698	G	Asp (D)	A	Asn (N)	A	Asn (N)	A	Asn (N)	A	Asn (N)	A	Asp (D)	A	Asn (N)
L			12704	G	Val (V)							A	Ile (I)
L			12965	A	Thr (T)	G	Ala (A)	G	Ala (A)	G	Ala (A)	G	Ala (A)	G	Thr (T)	G	Ala (A)
L			13235	A	Asn (N)							G	Asp (D)
L			13325	G	Val (V)	A	Met (M)
