# Supplementary material for: Geographical Expansion of Avian Metapneumovirus Subtype B: First Detection and Molecular Characterization of Avian Metapneumovirus Subtype B in US Poultry
Source: Viruses. 2024 Mar 26;16(4):508. doi: 10.3390/v16040508 (PMC11054003; doi:10.3390/v16040508)
Supplement: Supplementary file 1 [file viruses-16-00508-s001.zip › Supplementary_File_S1.xlsx]

## Sheet: Sheet1
Sample	Input_reads2x	Cleaned2x	%_Cleaned2x	Aligned	%_Aligned	no_host_reads2x	AMPV_reads	Genome_Length	Coverage X
aMPV-B/turkey/NC/USA/ADRDL-1	1562182	1560312	99.88	610432	39.12	949652	194492	13487	2177.53
aMPV-B/turkey/NC/USA/ADRDL-2	1479370	1477598	99.88	653461	44.22	823958	33977	13352	384.252
aMPV-B/turkey/VA/USA/ADRDL-3	4578336	4570750	99.83	972725	21.28	3597770	37111	13473	415.925
aMPV-B/turkey/VA/USA/ADRDL-4	3440820	3417620	99.33	490584	14.35	2926800	42183	13442	473.861
aMPV-B/turkey/VA/USA/ADRDL-5	4250750	4238662	99.72	1688172	39.83	2549896	89048	13458	999.127
aMPV-B/chicken/NC/USA/ADRDL-6	2073576	2055330	99.12	873382	42.5	1181948	316765	13465	3552.28
